# Supplementary material for: NIa-Pro of sugarcane mosaic virus targets Corn Cysteine Protease 1 (CCP1) to undermine salicylic acid-mediated defense in maize
Source: PLoS Pathog. 2024 Mar 14;20(3):e1012086. doi: 10.1371/journal.ppat.1012086 (PMC10965072; doi:10.1371/journal.ppat.1012086)
Supplement: S1 Data — (XLSX) [file ppat.1012086.s001.xlsx]

## Sheet: Figure 1A
relative expression levels of CCP1 gene at 5, 7, 10, 12 and 14 dpi
	Mock			SCMV
	mean	std deviation		mean	std deviation
5 dpi	1.00314	0.0138135		1.43142	0.0424868
7 dpi	1.00356	0.0203212		1.6427	0.0257021
10 dpi	1.00699	0.0369882		1.49216	0.0632036
12 dpi	1.00197	0.0309613		1.3296	0.0399524
14 dpi	1.00436	0.0202372		1.1338	0.00845102

## Sheet: Figure 1D
relative amount of CCP1 protein
	Mock									SCMV
5 dpi	1.24357	0.957864	0.864532	0.977654	1.01243	0.953565	1.06353		5 dpi	0.50528	0.213582	1.09	0.32	0.4	1.37
7 dpi	0.868193	0.487894	2.38562	1.23512	1.11185	0.328511	1.14842		7 dpi	0.120703	0.0978585	0.133543	0.172353	0.155646	0.212544	0.56868
10 dpi	0.371687	0.637558	0.458696	0.851243	1.2477				10 dpi	0.897884	0.975432	1.53675	0.313245	1.23998
12 dpi	0.391651	0.295647	0.393452	0.556758	1.31354				12 dpi	1.29014	0.859979	0.874536	1.22766	1.01432
Šídák's multiple comparisons test	Predicted (LS) mean diff.	95.00% CI of diff.	Below threshold?	Summary	Adjusted P Value
Mock - SCMV
5 dpi	0.3606	-0.2186 to 0.9399	No	ns	0.3784
7 dpi	0.872	0.3155 to 1.429	Yes	***	0.0008
10 dpi	-0.2793	-0.9378 to 0.3792	No	ns	0.7235
12 dpi	-0.4631	-1.122 to 0.1954	No	ns	0.2645
Test details	Predicted (LS) mean 1	Predicted (LS) mean 2	Predicted (LS) mean diff.	SE of diff.	N1	N2	t	DF
Mock - SCMV
5 dpi	1.01	0.6498	0.3606	0.2218	7	6	1.626	39
7 dpi	1.081	0.2088	0.872	0.2131	7	7	4.091	39
10 dpi	0.7134	0.9927	-0.2793	0.2522	5	5	1.107	39
12 dpi	0.5902	1.053	-0.4631	0.2522	5	5	1.836	39

## Sheet: Figure 1E
relative protease activities of PLCPs
	Mock									SCMV
5 dpi	0.799061	0.794863	1.40667	1.29493	0.902806	0.995087	1.18915		5 dpi	0.545003	0.254403	2.06449	1.12699	2.61067	0.977015	2.37036
7 dpi	0.881056	1.5615	1.38939	1.25772	1.14842	0.671414			7 dpi	1.62	1.91782	3.02568	2.01912	2.52165	2.54293	2.44155
10 dpi	1.03933	1.23828	1.36473	1.50068	0.816442				10 dpi	1.01574	1.20514	1.599	1.06731	1.67543
12 dpi	1.31062	2.66567	2.36652	0.971617	1.68337				12 dpi	1.7191	1.98712	2.5793	2.05125	2.07247
Šídák's multiple comparisons test	Predicted (LS) mean diff.	95.00% CI of diff.	Below threshold?	Summary	Adjusted P Value
Mock - SCMV
5 dpi	-0.3666	-1.089 to 0.3558	No	ns	0.5755
7 dpi	-1.147	-1.899 to -0.3949	Yes	***	0.0002
10 dpi	-0.1206	-0.9754 to 0.7341	No	ns	0.9934
12 dpi	-0.2823	-1.137 to 0.5724	No	ns	0.8649
Test details	Predicted (LS) mean 1	Predicted (LS) mean 2	Predicted (LS) mean diff.	SE of diff.	N1	N2	t	DF
Mock - SCMV
5 dpi	1.055	1.421	-0.3666	0.2767	7	7	1.325	39
7 dpi	1.152	2.298	-1.147	0.2879	6	7	3.983	39
10 dpi	1.192	1.313	-0.1206	0.3273	5	5	0.3685	39
12 dpi	1.8	2.082	-0.2823	0.3273	5	5	0.8624	39

## Sheet: Figure 2B
relative accumulation levels of CCP1 and SCMV CP
CCP1	CMV-GUS+SCMV		CMV-CCP1+SCMV
	0.8912		0.4981
	1.1026		0.324
	1.0161		0.4561
	0.9052		0.4642
	0.9501		0.4957
	1.0231		0.5906
	1.2012		0.3675
	0.9105
Mean of differences (B - A)	-0.549
SD of differences	0.1669
SEM of differences	0.059
SCMV CP	CMV-GUS+SCMV		CMV-CCP1+SCMV
	0.7879		2.9853
	1.1325		2.1828
	0.7644		2.6304
	1.2028		2.7769
	1.1045		3.2003
	1.0079		2.8828
			3.2236
Mean of differences (B - A)	1.776
SD of differences	0.416
SEM of differences	0.1698
CCP1

## Sheet: Figure 2E
relative accumulations of CCP1, SCMV CP and active PLCPs
	CMV-GUS+SCMV						CMV-CCP1+SCMV
CCP1	0.95	0.99	1.17	0.89		CCP1	0.43	0.55	0.56	0.38
SCMV CP	0.68	1.18	1.19	0.95		SCMV CP	2.87	2.1	2.3	2.08
Active PLCPs	0.61	1.38	1.08	0.92		Active PLCPs	0.25	0.46	0.3	0.48
	P value	Mean of CMV-GUS+SCMV	Mean of CMV-CCP1+SCMV	Difference	SE of difference
CCP1	0.000444	1	0.48	0.52	0.07494
SCMV CP	0.000901	1	2.338	-1.338	0.2201
Active PLCPs	0.010502	0.9975	0.3725	0.625	0.1705

## Sheet: Figure 3B
SA contents in the CMV-CCP1-inoculated or the CMV-GUS-inoculated maize plants
	CMV-GUS					CMV-CCP1
Mock	163.474	130.134	147.342		Mock	58.9191	87.8332	70.1581
SCMV	255.703	233.501	245.016		SCMV	120.444	102.813	130.113
Column B	CMV-CCP1+Mock		Column B	CMV-CCP1+SCMV		Column B	CMV-GUS+SCMV		Column B	CMV-CCP1+SCMV
vs.	vs.		vs.	vs.		vs.	vs.		vs.	vs.
Column A	CMV-GUS+Mock		Column A	CMV-GUS+SCMV		Column A	CMV-GUS+Mock		Column A	CMV-CCP1+Mock
Mean of differences (B - A)	-74.68		Mean of differences (B - A)	-127		Mean of differences (B - A)	97.76		Mean of differences (B - A)	45.49
SD of differences	31.2		SD of differences	10.68		SD of differences	5.57		SD of differences	26.43
SEM of differences	18.01		SEM of differences	6.166		SEM of differences	3.216		SEM of differences	15.26

## Sheet: Figure 3C
relative expression levels of ZmPR1
	CMV-GUS								CMV-CCP1
Mock	1.08684	0.929866	1.16229	1.01119	0.809809			Mock	0.252374	0.487234	0.261175	0.103201
SCMV	2.86639	2.94804	3.07373	5.10112	1.80981	4.08098		SCMV	0.675988	0.811751	0.636117
Test details	Predicted (LS) mean 1	Predicted (LS) mean 2	Predicted (LS) mean diff.	SE of diff.
Mock:CMV-GUS vs. Mock:CMV-CCP1	1	0.276	0.724	0.4607
Mock:CMV-GUS vs. SCMV:CMV-GUS	1	3.313	-2.313	0.4159
Mock:CMV-CCP1 vs. SCMV:CMV-CCP1	0.276	0.708	-0.432	0.5246
SCMV:CMV-GUS vs. SCMV:CMV-CCP1	3.313	0.708	2.605	0.4856

## Sheet: Figure 3D
relative expression levels of ZmPR5
	CMV-GUS								CMV-CCP1
Mock	1.3425	0.714371	1.30043	0.811556	1.21273			Mock	0.377979	0.198488	0.0979341	0.158831
SCMV	1.24268	2.43016	2.93299	3.40253	3.62732	3.25		SCMV	0.986091	1.18115	0.578987	0.815099	0.615508	0.761551
Test details	Predicted (LS) mean 1	Predicted (LS) mean 2	Predicted (LS) mean diff.	SE of diff.
Mock:CMV-GUS vs. Mock:CMV-CCP1	1.076	0.2083	0.868	0.3441
Mock:CMV-GUS vs. SCMV:CMV-GUS	1.076	2.814	-1.738	0.3106
Mock:CMV-CCP1 vs. SCMV:CMV-CCP1	0.2083	0.8231	-0.6148	0.3311
SCMV:CMV-GUS vs. SCMV:CMV-CCP1	2.814	0.8231	1.991	0.2962

## Sheet: Figure 5A
relative proteolytic activity of CCP1
1	2	3	4	5	6
mCCP1+GST	mCCP1+NIa	mCCP1+E64	mCCP1mut+GST	mCCP1mut+NIa	mCCP1mut+E64
0.916918	0.197772	0.0270921	0.00460867	0.00511439	0.00240819
1.08308	0.16165	0.0532811	0.0060867	0.00136966	0.00472607
1	0.179711	0.0401866	0.00534768	0.00324202	0.00356713
Test details	Mean 1	Mean 2	Mean Diff.	SE of diff.
1 vs. 2	1	0.1797	0.8203	0.04968
1 vs. 3	1	0.04019	0.9598	0.04968
1 vs. 4	1	0.005348	0.9947	0.04968
1 vs. 5	1	0.003242	0.9968	0.04968
1 vs. 6	1	0.003567	0.9964	0.04968
2 vs. 3	0.1797	0.04019	0.1395	0.04968
2 vs. 4	0.1797	0.005348	0.1744	0.04968
2 vs. 5	0.1797	0.003242	0.1765	0.04968
2 vs. 6	0.1797	0.003567	0.1761	0.04968
3 vs. 4	0.04019	0.005348	0.03484	0.04968
3 vs. 5	0.04019	0.003242	0.03694	0.04968
3 vs. 6	0.04019	0.003567	0.03662	0.04968
4 vs. 5	0.005348	0.003242	0.002106	0.04968
4 vs. 6	0.005348	0.003567	0.001781	0.04968
5 vs. 6	0.003242	0.003567	-0.0003251	0.04968

## Sheet: Figure 5D
relative accumulation levels of FoMV-overexpressing proteins
anti-Flag	FoMV-3Flag-GFP		FoMV-3Flag-NIa-Pro
	1.11576		0.291793
	0.96328		0.313706
	0.634246		0.400808
	1.28679		0.429682
Mean of differences (B - A)	-0.641
SD of differences	0.2866
SEM of differences	0.1433
Active PLCPs	FoMV-3Flag-GFP		FoMV-3Flag-NIa-Pro
	1.15869		0.527555
	0.999355		0.795483
	1.02374		0.759619
	0.818361		0.730987
Mean of differences (B - A)	-0.2966
SD of differences	0.2348
SEM of differences	0.1174

[truncated: 14 more sheets: Figure 7B, Figure 7C, Figure 8A, Figure 8C, Figure 8E, Figure 8F, Figure S1A, Figure S1B, Figure S3, Figure S4, Figure S5A, Figure S5B, Figure S5C, Figure S5D]
